# Supplementary material for: Synthesis of a New Class of β-Carbonyl Selenides Functionalized with Ester Groups with Antioxidant and Anticancer Properties—Part II
Source: Molecules. 2024 Jun 16;29(12):2866. doi: 10.3390/molecules29122866 (PMC11206731; doi:10.3390/molecules29122866)
Supplement: Supplementary file 1 [file molecules-29-02866-s001.zip]

Archive with 1 entries (1 files):
- molecules-3020818-supplementary.pdf
